# Supplementary material for: Correction to “An Avascular Niche Created by Axitinib‐Loaded PCL/Collagen Nanofibrous Membrane Stabilized Subcutaneous Chondrogenesis of Mesenchymal Stromal Cells”
Source: Adv Sci (Weinh). 2025 Aug 14;12(35):e11638. doi: 10.1002/advs.202511638 (PMC12463124; doi:10.1002/advs.202511638)
Supplement: Supplementary file 1 — Supporting Information [file ADVS-12-e11638-s001.zip]

Archive with 4 entries (4 files):
- Figure3 raw data d-2.7z
- Figure3 raw data e-1.7z
- Figure3 raw data e-2.7z
- Figure3 raw data d-1.7z
